# Supplementary material for: ﻿One new species and two new records of Pyrrhocoridae (Hemiptera, Heteroptera) from China
Source: Zookeys. 2024 Aug 27;1210:273–86. doi: 10.3897/zookeys.1210.125457 (PMC11372291; doi:10.3897/zookeys.1210.125457)
Supplement: XML Treatment for Brancucciana [file zookeys.1210.125457-treatment1.xml]

<!DOCTYPE tp:taxon-treatment
  PUBLIC "-//TaxonX//DTD Taxonomic Treatment Publishing DTD v0 20100105//EN" "tax-treatment-NSO.dtd">
<tp:taxon-treatment xmlns:tp="http://www.plazi.org/taxpub"><tp:treatment-meta><kwd-group><label>Taxon classification</label><kwd>
              <named-content content-type="kingdom">Animalia</named-content>
            </kwd><kwd>
              <named-content content-type="order">Hemiptera</named-content>
            </kwd><kwd>
              <named-content content-type="family">Pyrrhocoridae</named-content>
            </kwd></kwd-group><mixed-citation publication-type="journal"><person-group><name><surname>Zhao</surname><given-names>Ping</given-names></name><name><surname>Ou</surname><given-names>Minmin</given-names></name><name><surname>Cao</surname><given-names>Liangming</given-names></name><name><surname>Liu</surname><given-names>Huaiyu</given-names></name><name><surname>Wang</surname><given-names>Jianyun</given-names></name></person-group><article-title>﻿One new species and two new records of <tp:taxon-name><tp:taxon-name-part taxon-name-part-type="family">Pyrrhocoridae</tp:taxon-name-part></tp:taxon-name> (<tp:taxon-name><tp:taxon-name-part taxon-name-part-type="order">Hemiptera</tp:taxon-name-part></tp:taxon-name>, <tp:taxon-name><tp:taxon-name-part taxon-name-part-type="suborder">Heteroptera</tp:taxon-name-part></tp:taxon-name>) from China</article-title><source>Zookeys</source><day>27</day><month>08</month><year>2024</year><volume>1210</volume><fpage>273</fpage><lpage>286</lpage><pub-id pub-id-type="doi">10.3897/zookeys.1210.125457</pub-id></mixed-citation></tp:treatment-meta><tp:nomenclature><label>﻿Genus</label><tp:taxon-name>
            <object-id xmlns:xlink="http://www.w3.org/1999/xlink" content-type="arpha" xlink:type="simple">C1FE2B7A-643F-5B20-B7BE-A030BEB0A744</object-id>
            <tp:taxon-name-part taxon-name-part-type="genus" reg="Brancucciana">Brancucciana</tp:taxon-name-part>
          </tp:taxon-name><tp:taxon-authority>Ahmad &amp; Zaidi, 1986</tp:taxon-authority><tp:nomenclature-citation-list><tp:nomenclature-citation><tp:taxon-name>
                <tp:taxon-name-part taxon-name-part-type="genus" reg="Brancucciana">Brancucciana</tp:taxon-name-part>
              </tp:taxon-name><comment>Ahmad &amp; Zaidi, 1986: 423; <xref ref-type="bibr" rid="B18">Stehlík 2007</xref>: 109; <xref ref-type="bibr" rid="B2">Aukema et al. 2013</xref>: 402. Type species by original designation: <tp:taxon-name><tp:taxon-name-part taxon-name-part-type="genus" reg="Brancucciana">Brancucciana</tp:taxon-name-part><tp:taxon-name-part taxon-name-part-type="species" reg="bhutanensis">bhutanensis</tp:taxon-name-part></tp:taxon-name> Ahmad &amp; Zaidi, 1986.</comment></tp:nomenclature-citation><tp:nomenclature-citation><tp:taxon-name>
                <tp:taxon-name-part taxon-name-part-type="genus" reg="Ascopus">Ascopus</tp:taxon-name-part>
              </tp:taxon-name><comment>Hsiao, 1964: 402, 405 (junior homonym of <tp:taxon-name><tp:taxon-name-part taxon-name-part-type="genus" reg="Ascopus">Ascopus</tp:taxon-name-part></tp:taxon-name> Marshall, 1951, <tp:taxon-name><tp:taxon-name-part taxon-name-part-type="order">Coleoptera</tp:taxon-name-part></tp:taxon-name>). Type species by original designation: <tp:taxon-name><tp:taxon-name-part taxon-name-part-type="genus" reg="Ascopus">Ascopus</tp:taxon-name-part><tp:taxon-name-part taxon-name-part-type="species" reg="rufa">rufa</tp:taxon-name-part></tp:taxon-name> Hsiao, 1964: 403, 405.</comment></tp:nomenclature-citation><tp:nomenclature-citation><tp:taxon-name>
                <tp:taxon-name-part taxon-name-part-type="genus" reg="Ascopocoris">Ascopocoris</tp:taxon-name-part>
              </tp:taxon-name><comment>Stehlík &amp; Kerzhner, 1999: 123; <xref ref-type="bibr" rid="B20">Stehlík and Jindra 2006a</xref>: 61. Unnecessary new name for <tp:taxon-name><tp:taxon-name-part taxon-name-part-type="genus" reg="Ascopus">Ascopus</tp:taxon-name-part></tp:taxon-name> Hsiao, 1964.</comment></tp:nomenclature-citation></tp:nomenclature-citation-list></tp:nomenclature><tp:treatment-sec sec-type="description" id="SECID0ECIAC"><title>Generic character.</title><p>Body generally sanguineous, broadly oval. Head as long as broad and nearly triangular, apical part anteriorly produced; eyes smaller and bulging, posterior margin of eyes adjacent to anterior margin of pronotum; antennae shorter and subequal in length to half of body; first antennal segment subequal to head length, apical half dilated; labium reaching to hind coxae, second segment longest, fourth shortest, first subequal in length to third. Length of pronotum distinctly shorter than its width, lateral pronotal margins reflexed; scutellum equilateral triangular; metathoracic scent gland ostiole large; membrane of hemelytron reaching just beyond the apex of abdomen, costal margin of corium reflexed. Sterna of thorax centrally with longitudinal ridge. Femora thickened, ventral side of subapcial part of fore femora with several dentate processes; third segment of tarsus of hind leg longer than first and second segments together. Pygophore somewhat rounded, ventroposterior margin medially with a knob; paramere F-shaped; aedeagus with both thecal and conjunctival appendages.</p></tp:treatment-sec><tp:treatment-sec sec-type="distribution" id="SECID0EHIAC"><title>Distribution.</title><p>Oriental region.</p></tp:treatment-sec><tp:treatment-sec sec-type="remarks" id="SECID0EMIAC"><title>Remark.</title><p><xref ref-type="bibr" rid="B6">Hsiao (1964)</xref> established the genus <italic><tp:taxon-name><tp:taxon-name-part taxon-name-part-type="genus" reg="Ascopus">Ascopus</tp:taxon-name-part></tp:taxon-name></italic> Hsiao, 1964 with <italic><tp:taxon-name><tp:taxon-name-part taxon-name-part-type="genus" reg="Ascopus">Ascopus</tp:taxon-name-part><tp:taxon-name-part taxon-name-part-type="species" reg="rufa">rufa</tp:taxon-name-part></tp:taxon-name></italic> Hsiao, 1964 as type species. <xref ref-type="bibr" rid="B11">Liu (1987)</xref> found a second species, <italic><tp:taxon-name><tp:taxon-name-part taxon-name-part-type="genus" reg="Ascopus">Ascopus</tp:taxon-name-part><tp:taxon-name-part taxon-name-part-type="species" reg="sinuaticollis">sinuaticollis</tp:taxon-name-part></tp:taxon-name></italic> Liu, 1987. However, the genus name, <italic><tp:taxon-name><tp:taxon-name-part taxon-name-part-type="genus" reg="Ascopus">Ascopus</tp:taxon-name-part></tp:taxon-name></italic> was already preoccupied by <italic><tp:taxon-name><tp:taxon-name-part taxon-name-part-type="genus" reg="Ascopus">Ascopus</tp:taxon-name-part></tp:taxon-name></italic> Marshall, 1951 in the order <tp:taxon-name><tp:taxon-name-part taxon-name-part-type="order">Coleoptera</tp:taxon-name-part></tp:taxon-name>. <xref ref-type="bibr" rid="B23">Stehlík and Kerzhner (1999)</xref> proposed a new name for the genus, <italic><tp:taxon-name><tp:taxon-name-part taxon-name-part-type="genus" reg="Ascopocoris">Ascopocoris</tp:taxon-name-part></tp:taxon-name></italic> Stehlík &amp; Kerzhner, 1999, and placed <italic><tp:taxon-name><tp:taxon-name-part taxon-name-part-type="genus" reg="Brancucciana">Brancucciana</tp:taxon-name-part><tp:taxon-name-part taxon-name-part-type="species" reg="bhutanensis">bhutanensis</tp:taxon-name-part></tp:taxon-name></italic> Ahmad &amp; Zaidi, 1986, <italic><tp:taxon-name><tp:taxon-name-part taxon-name-part-type="genus" reg="Euscopes">Euscopes</tp:taxon-name-part><tp:taxon-name-part taxon-name-part-type="species" reg="gestroi">gestroi</tp:taxon-name-part></tp:taxon-name></italic> Distant, 1903, and <italic><tp:taxon-name><tp:taxon-name-part taxon-name-part-type="genus" reg="Antilochus">Antilochus</tp:taxon-name-part><tp:taxon-name-part taxon-name-part-type="species" reg="pygmaeus">pygmaeus</tp:taxon-name-part></tp:taxon-name></italic> Distant, 1903 in it. Additionally, <xref ref-type="bibr" rid="B20">Stehlík and Jindra (2006a)</xref> established a new subgenus, <italic><tp:taxon-name><tp:taxon-name-part taxon-name-part-type="genus" reg="Rubriascopus">Rubriascopus</tp:taxon-name-part></tp:taxon-name></italic>, with <italic><tp:taxon-name><tp:taxon-name-part taxon-name-part-type="genus" reg="Antilochus">Antilochus</tp:taxon-name-part><tp:taxon-name-part taxon-name-part-type="species" reg="pygmaeus">pygmaeus</tp:taxon-name-part></tp:taxon-name></italic> Distant, 1903 as type species and found a sixth species, <italic><tp:taxon-name><tp:taxon-name-part taxon-name-part-type="genus" reg="Ascopocoris">Ascopocoris</tp:taxon-name-part><tp:taxon-name-part taxon-name-part-type="species" reg="constanti">constanti</tp:taxon-name-part></tp:taxon-name></italic> Stehlík &amp; Jindra, 2006. <xref ref-type="bibr" rid="B20">Stehlík and Jindra (2006a)</xref> thought that <xref ref-type="bibr" rid="B11">Liu’s (1987)</xref> description of <italic><tp:taxon-name><tp:taxon-name-part taxon-name-part-type="genus" reg="Ascopus">Ascopus</tp:taxon-name-part><tp:taxon-name-part taxon-name-part-type="species" reg="sinuaticollis">sinuaticollis</tp:taxon-name-part></tp:taxon-name></italic> Liu, 1987 was insufficient and suggested it might be <italic><tp:taxon-name><tp:taxon-name-part taxon-name-part-type="genus" reg="Ascopocoris">Ascopocoris</tp:taxon-name-part><tp:taxon-name-part taxon-name-part-type="species" reg="gestroi">gestroi</tp:taxon-name-part></tp:taxon-name></italic> (Distant, 1903), but confirmation of this awaits further study. <xref ref-type="bibr" rid="B18">Stehlík (2007)</xref> found that <italic><tp:taxon-name><tp:taxon-name-part taxon-name-part-type="genus" reg="Brancucciana">Brancucciana</tp:taxon-name-part></tp:taxon-name></italic> is indeed the oldest valid name for this genus-level taxon and placed the above six species in it as new combinations. The seventh species, <tp:taxon-name><tp:taxon-name-part taxon-name-part-type="genus" reg="Brancucciana">Brancucciana</tp:taxon-name-part> (<tp:taxon-name-part taxon-name-part-type="subgenus" reg="Rubriascopus">Rubriascopus</tp:taxon-name-part>) <tp:taxon-name-part taxon-name-part-type="species" reg="orientalis">orientalis</tp:taxon-name-part></tp:taxon-name> Stehlík &amp; Jindra, 2008 is distributed in Philippines and Indonesia (<xref ref-type="bibr" rid="B22">Stehlík and Jindra 2008</xref>).</p><p>In China, two species of the genus <italic><tp:taxon-name><tp:taxon-name-part taxon-name-part-type="genus" reg="Brancucciana">Brancucciana</tp:taxon-name-part></tp:taxon-name></italic> have been previously reported. <xref ref-type="bibr" rid="B6">Hsiao (1964)</xref> reported <tp:taxon-name><tp:taxon-name-part taxon-name-part-type="genus" reg="Brancucciana">B.</tp:taxon-name-part> (<tp:taxon-name-part taxon-name-part-type="subgenus" reg="Brancucciana">Brancucciana</tp:taxon-name-part>) <tp:taxon-name-part taxon-name-part-type="species" reg="rufa">rufa</tp:taxon-name-part></tp:taxon-name>, and <xref ref-type="bibr" rid="B11">Liu (1987)</xref> reported <tp:taxon-name><tp:taxon-name-part taxon-name-part-type="genus" reg="Brancucciana">B.</tp:taxon-name-part> (<tp:taxon-name-part taxon-name-part-type="subgenus" reg="Brancucciana">Brancucciana</tp:taxon-name-part>) <tp:taxon-name-part taxon-name-part-type="species" reg="sinuaticollis">sinuaticollis</tp:taxon-name-part></tp:taxon-name>, both from Yunnan Province. We collected one female and two males at the Nonggang National Nature Reserve, in the Guangxi Zhuang Autonomous Region, southwestern China, and one female from Hainan Island, South China. These specimens are morphologically consistent with <tp:taxon-name><tp:taxon-name-part taxon-name-part-type="genus" reg="Brancucciana">Brancucciana</tp:taxon-name-part> (<tp:taxon-name-part taxon-name-part-type="subgenus" reg="Rubriascopus">Rubriascopus</tp:taxon-name-part>) <tp:taxon-name-part taxon-name-part-type="species" reg="orientalis">orientalis</tp:taxon-name-part></tp:taxon-name> and represent the first report of the species in China. In addition, we reviewed the generic characters according to <xref ref-type="bibr" rid="B6">Hsiao (1964)</xref> and <xref ref-type="bibr" rid="B1">Ahmad and Zaidi (1986)</xref>.</p></tp:treatment-sec><ref-list><ref id="B18"><mixed-citation xmlns:xlink="http://www.w3.org/1999/xlink" xlink:type="simple"><person-group><name name-style="western"><surname>Stehlík</surname><given-names>JL</given-names></name></person-group> (<year>2007</year>) <article-title><italic><tp:taxon-name><tp:taxon-name-part taxon-name-part-type="genus">Brancucciana</tp:taxon-name-part></tp:taxon-name></italic> Ahmad et Zaidi, 1986 is the valid name for <italic><tp:taxon-name><tp:taxon-name-part taxon-name-part-type="genus">Ascopocoris</tp:taxon-name-part></tp:taxon-name></italic> Stehlík et Kerzhner, 1999 (<tp:taxon-name><tp:taxon-name-part taxon-name-part-type="suborder">Heteroptera</tp:taxon-name-part></tp:taxon-name>: <tp:taxon-name><tp:taxon-name-part taxon-name-part-type="family">Pyrrhocoridae</tp:taxon-name-part></tp:taxon-name>). Acta Musei Moraviae.</article-title><source>Scientiae Biologicae (Brno)</source><volume>92</volume>: <fpage>109</fpage>–<lpage>110</lpage>.</mixed-citation></ref><ref id="B2"><mixed-citation xmlns:xlink="http://www.w3.org/1999/xlink" xlink:type="simple"><person-group><name name-style="western"><surname>Aukema</surname><given-names>B</given-names></name><name name-style="western"><surname>Rieger</surname><given-names>C</given-names></name><name name-style="western"><surname>Rabitsch</surname><given-names>W</given-names></name></person-group> (<year>2013</year>) Catalogue of the <tp:taxon-name><tp:taxon-name-part taxon-name-part-type="suborder">Heteroptera</tp:taxon-name-part></tp:taxon-name> of the Palaearctic Region. Volume 6. Supplement. The Netherlands Entomological Society, Amsterdam, xxiv + 629 pp.</mixed-citation></ref><ref id="B20"><mixed-citation xmlns:xlink="http://www.w3.org/1999/xlink" xlink:type="simple"><person-group><name name-style="western"><surname>Stehlík</surname><given-names>JL</given-names></name><name name-style="western"><surname>Jindra</surname><given-names>Z</given-names></name></person-group> (<year>2006a</year>) <article-title>A revision of the genus <italic><tp:taxon-name><tp:taxon-name-part taxon-name-part-type="genus">Ascopocoris</tp:taxon-name-part></tp:taxon-name></italic> Stehlík et Kerzhner, 1999 (<tp:taxon-name><tp:taxon-name-part taxon-name-part-type="family">Pyrrhocoridae</tp:taxon-name-part></tp:taxon-name>, <tp:taxon-name><tp:taxon-name-part taxon-name-part-type="suborder">Heteroptera</tp:taxon-name-part></tp:taxon-name>). Acta Musei Moraviae.</article-title><source>Scientiae Biologicae (Brno)</source><volume>91</volume>: <fpage>61</fpage>–<lpage>68</lpage>.</mixed-citation></ref><ref id="B6"><mixed-citation xmlns:xlink="http://www.w3.org/1999/xlink" xlink:type="simple">Hsiao (<year>1964</year>) <article-title>Results of the zoological–botanical expedition to southwest China 1955–1957 (<tp:taxon-name><tp:taxon-name-part taxon-name-part-type="order">Hemiptera</tp:taxon-name-part></tp:taxon-name>: <tp:taxon-name><tp:taxon-name-part taxon-name-part-type="family">Pyrrhocoridae</tp:taxon-name-part></tp:taxon-name> and <tp:taxon-name><tp:taxon-name-part taxon-name-part-type="family">Largidae</tp:taxon-name-part></tp:taxon-name>).</article-title><source>Acta Entomologica Sinica</source><volume>13</volume>: <fpage>401</fpage>–<lpage>406</lpage>. [in Chinese, English summary]</mixed-citation></ref><ref id="B11"><mixed-citation xmlns:xlink="http://www.w3.org/1999/xlink" xlink:type="simple"><person-group><name name-style="western"><surname>Liu</surname><given-names>SL</given-names></name></person-group> (<year>1987</year>) <article-title><tp:taxon-name><tp:taxon-name-part taxon-name-part-type="family">Pyrrhocoridae</tp:taxon-name-part></tp:taxon-name>.</article-title> In: <person-group><name name-style="western"><surname>Hung</surname><given-names>FS</given-names></name></person-group> (<role>Eds</role>) <issue-title>Forest insects of Yunnan.</issue-title><source>Yunnan Science and Technology Publishing House, Kunming</source>, <fpage>189</fpage>–<lpage>193</lpage>. [in Chinese]</mixed-citation></ref><ref id="B23"><mixed-citation xmlns:xlink="http://www.w3.org/1999/xlink" xlink:type="simple"><person-group><name name-style="western"><surname>Stehlík</surname><given-names>JL</given-names></name><name name-style="western"><surname>Kerzhner</surname><given-names>IM</given-names></name></person-group> (<year>1999</year>) <article-title>On taxonomy and distribution of some Palaearctic and Oriental <tp:taxon-name><tp:taxon-name-part taxon-name-part-type="family">Largidae</tp:taxon-name-part></tp:taxon-name> and <tp:taxon-name><tp:taxon-name-part taxon-name-part-type="family">Pyrrhocoridae</tp:taxon-name-part></tp:taxon-name> (<tp:taxon-name><tp:taxon-name-part taxon-name-part-type="suborder">Heteroptera</tp:taxon-name-part></tp:taxon-name>).</article-title><source>Zoosystematica Rossica</source><volume>8</volume>(<issue>1</issue>): <fpage>121</fpage>–<lpage>128</lpage>. <ext-link xlink:href="https://www.zin.ru/journals/zsr/publication.asp?id=303" ext-link-type="uri" xlink:type="simple">https://www.zin.ru/journals/zsr/publication.asp?id=303</ext-link></mixed-citation></ref><ref id="B22"><mixed-citation xmlns:xlink="http://www.w3.org/1999/xlink" xlink:type="simple"><person-group><name name-style="western"><surname>Stehlík</surname><given-names>JL</given-names></name><name name-style="western"><surname>Jindra</surname><given-names>Z</given-names></name></person-group> (<year>2008</year>) <article-title>New taxa of the <tp:taxon-name><tp:taxon-name-part taxon-name-part-type="family">Largidae</tp:taxon-name-part></tp:taxon-name> and <tp:taxon-name><tp:taxon-name-part taxon-name-part-type="family">Pyrrhocoridae</tp:taxon-name-part></tp:taxon-name> (<tp:taxon-name><tp:taxon-name-part taxon-name-part-type="order">Hemiptera</tp:taxon-name-part></tp:taxon-name>: <tp:taxon-name><tp:taxon-name-part taxon-name-part-type="suborder">Heteroptera</tp:taxon-name-part></tp:taxon-name>) from the Oriental Region.</article-title><source>Acta Entomologica Musei Nationalis Pragae</source><volume>48</volume>(<issue>2</issue>): <fpage>611</fpage>–<lpage>648</lpage>. <ext-link xlink:href="https://www.aemnp.eu/data/article-1202/1183-48_2_611.pdf" ext-link-type="uri" xlink:type="simple">https://www.aemnp.eu/data/article-1202/1183-48_2_611.pdf</ext-link></mixed-citation></ref><ref id="B1"><mixed-citation xmlns:xlink="http://www.w3.org/1999/xlink" xlink:type="simple"><person-group><name name-style="western"><surname>Ahmad</surname><given-names>I</given-names></name><name name-style="western"><surname>Zaidi</surname><given-names>RH</given-names></name></person-group> (<year>1986</year>) <article-title>A new genus and a new species of <tp:taxon-name><tp:taxon-name-part taxon-name-part-type="family">Pyrrhocoridae</tp:taxon-name-part></tp:taxon-name> (<tp:taxon-name><tp:taxon-name-part taxon-name-part-type="order">Hemiptera</tp:taxon-name-part></tp:taxon-name>: <tp:taxon-name><tp:taxon-name-part taxon-name-part-type="superfamily">Pyrrhocoroidea</tp:taxon-name-part></tp:taxon-name>) from Bhutan and their relationship.</article-title><source>Mitteilungen der Schweitzerischen Entomologischen Geselschaft</source><volume>59</volume>: <fpage>423</fpage>–<lpage>426</lpage>. <ext-link xlink:href="https://www.e-periodica.ch/digbib/view?pid=seg-001:1986:59:589#428" ext-link-type="uri" xlink:type="simple">https://www.e-periodica.ch/digbib/view?pid=seg-001:1986:59:589#428</ext-link></mixed-citation></ref></ref-list></tp:taxon-treatment>
