# Supplementary material for: ﻿One new species and two new records of Pyrrhocoridae (Hemiptera, Heteroptera) from China
Source: Zookeys. 2024 Aug 27;1210:273–86. doi: 10.3897/zookeys.1210.125457 (PMC11372291; doi:10.3897/zookeys.1210.125457)
Supplement: XML Treatment for Brancucciana (Rubriascopus) orientalis [file zookeys.1210.125457-treatment2.xml]

<!DOCTYPE tp:taxon-treatment
  PUBLIC "-//TaxonX//DTD Taxonomic Treatment Publishing DTD v0 20100105//EN" "tax-treatment-NSO.dtd">
<tp:taxon-treatment xmlns:tp="http://www.plazi.org/taxpub"><tp:treatment-meta><kwd-group><label>Taxon classification</label><kwd>
              <named-content content-type="kingdom">Animalia</named-content>
            </kwd><kwd>
              <named-content content-type="order">Hemiptera</named-content>
            </kwd><kwd>
              <named-content content-type="family">Pyrrhocoridae</named-content>
            </kwd></kwd-group><mixed-citation publication-type="journal"><person-group><name><surname>Zhao</surname><given-names>Ping</given-names></name><name><surname>Ou</surname><given-names>Minmin</given-names></name><name><surname>Cao</surname><given-names>Liangming</given-names></name><name><surname>Liu</surname><given-names>Huaiyu</given-names></name><name><surname>Wang</surname><given-names>Jianyun</given-names></name></person-group><article-title>﻿One new species and two new records of <tp:taxon-name><tp:taxon-name-part taxon-name-part-type="family">Pyrrhocoridae</tp:taxon-name-part></tp:taxon-name> (<tp:taxon-name><tp:taxon-name-part taxon-name-part-type="order">Hemiptera</tp:taxon-name-part></tp:taxon-name>, <tp:taxon-name><tp:taxon-name-part taxon-name-part-type="suborder">Heteroptera</tp:taxon-name-part></tp:taxon-name>) from China</article-title><source>Zookeys</source><day>27</day><month>08</month><year>2024</year><volume>1210</volume><fpage>273</fpage><lpage>286</lpage><pub-id pub-id-type="doi">10.3897/zookeys.1210.125457</pub-id></mixed-citation></tp:treatment-meta><tp:nomenclature><label>﻿</label><tp:taxon-name><object-id xmlns:xlink="http://www.w3.org/1999/xlink" content-type="arpha" xlink:type="simple">00889B0A-4728-5290-AF86-699D556F7ACA</object-id><tp:taxon-name-part taxon-name-part-type="genus" reg="Brancucciana">Brancucciana</tp:taxon-name-part> (<tp:taxon-name-part taxon-name-part-type="subgenus" reg="Rubriascopus">Rubriascopus</tp:taxon-name-part>) <tp:taxon-name-part taxon-name-part-type="species" reg="orientalis">orientalis</tp:taxon-name-part></tp:taxon-name><tp:taxon-authority>Stehlík &amp; Jindra, 2008</tp:taxon-authority><xref ref-type="fig" rid="F1">Figs 1</xref><xref ref-type="fig" rid="F2">, 2 Chinese common name: 东方华红蝽</xref><tp:nomenclature-citation-list><tp:nomenclature-citation><tp:taxon-name><tp:taxon-name-part taxon-name-part-type="genus" reg="Brancucciana">Brancucciana</tp:taxon-name-part> (<tp:taxon-name-part taxon-name-part-type="subgenus" reg="Rubriascopus">Rubriascopus</tp:taxon-name-part>) <tp:taxon-name-part taxon-name-part-type="species" reg="orientalis">orientalis</tp:taxon-name-part></tp:taxon-name><comment>Stehlík &amp; Jindra, 2008: 632: <xref ref-type="bibr" rid="B2">Aukema et al. 2013</xref>: 402.</comment></tp:nomenclature-citation></tp:nomenclature-citation-list></tp:nomenclature><tp:treatment-sec sec-type="diagnosis" id="SECID0E4GAE"><title>Diagnosis.</title><p>The subgenus <tp:taxon-name><tp:taxon-name-part taxon-name-part-type="genus" reg="Brancucciana"/><tp:taxon-name-part taxon-name-part-type="subgenus" reg="Rubriascopus">Rubriascopus</tp:taxon-name-part></tp:taxon-name> has two species, <tp:taxon-name><tp:taxon-name-part taxon-name-part-type="genus" reg="Brancucciana">Brancucciana</tp:taxon-name-part> (<tp:taxon-name-part taxon-name-part-type="subgenus" reg="Rubriascopus">Rubriascopus</tp:taxon-name-part>) <tp:taxon-name-part taxon-name-part-type="species" reg="pygmaeus">pygmaeus</tp:taxon-name-part></tp:taxon-name> Distant, 1903 and <tp:taxon-name><tp:taxon-name-part taxon-name-part-type="genus" reg="Brancucciana">Brancucciana</tp:taxon-name-part> (<tp:taxon-name-part taxon-name-part-type="subgenus" reg="Rubriascopus">Rubriascopus</tp:taxon-name-part>) <tp:taxon-name-part taxon-name-part-type="species" reg="orientalis">orientalis</tp:taxon-name-part></tp:taxon-name> Stehlík &amp; Jindra, 2008. In <tp:taxon-name><tp:taxon-name-part taxon-name-part-type="genus" reg="Brancucciana">B.</tp:taxon-name-part> (<tp:taxon-name-part taxon-name-part-type="subgenus" reg="Rubriascopus">R.</tp:taxon-name-part>) <tp:taxon-name-part taxon-name-part-type="species" reg="pygmaeus">pygmaeus</tp:taxon-name-part></tp:taxon-name>, the legs and antennomeres are greyish yellow according to <xref ref-type="bibr" rid="B20">Stehlík and Jindra (2006a</xref>: fig. 5) [vs legs and antennomeres black in <tp:taxon-name><tp:taxon-name-part taxon-name-part-type="genus" reg="Brancucciana">B.</tp:taxon-name-part> (<tp:taxon-name-part taxon-name-part-type="subgenus" reg="Rubriascopus">R.</tp:taxon-name-part>) <tp:taxon-name-part taxon-name-part-type="species" reg="orientalis">orientalis</tp:taxon-name-part></tp:taxon-name>].</p><p>The specimens recently collected from Guangxi and Hainan are morphologically mostly consistent with the original description of <tp:taxon-name><tp:taxon-name-part taxon-name-part-type="genus" reg="Brancucciana">B.</tp:taxon-name-part> (<tp:taxon-name-part taxon-name-part-type="subgenus" reg="Rubriascopus">R.</tp:taxon-name-part>) <tp:taxon-name-part taxon-name-part-type="species" reg="orientalis">orientalis</tp:taxon-name-part></tp:taxon-name> according to the description by <xref ref-type="bibr" rid="B22">Stehlík and Jindra (2008)</xref>. However, based on these Chinese specimens, the body is mostly red, with black markings (vs pale brown with a reddish tinge in the specimen of this species from Indonesia and the Philippines (<xref ref-type="bibr" rid="B22">Stehlík and Jindra 2008</xref>). The structure of their male genitalia is consistent with <tp:taxon-name><tp:taxon-name-part taxon-name-part-type="genus" reg="Brancucciana">B.</tp:taxon-name-part> (<tp:taxon-name-part taxon-name-part-type="subgenus" reg="Rubriascopus">R.</tp:taxon-name-part>) <tp:taxon-name-part taxon-name-part-type="species" reg="orientalis">orientalis</tp:taxon-name-part></tp:taxon-name>, therefore we consider the differences in colouration as intraspecific variation.</p><p>The male genitalia are redescribed in detail here (Fig. <xref ref-type="fig" rid="F2">2</xref>). The pygophore is oval, the median pygophore process is armed with a posteriorly produced protrusion, its two lateral margins are parallel and the posterior margin of apical part is nearly straight and medially a little concave (Fig. <xref ref-type="fig" rid="F2">2a, b</xref>); the ventral rim infolds and falls into genital chamber, and forms a special structural interior process, a cup-like sclerite of pygophore, its apical part acute, as shown in Fig. <xref ref-type="fig" rid="F2">2c, d</xref>; the paramere is clavate, gradually attenuated, its apical part has a pair of minute denticles (Fig. <xref ref-type="fig" rid="F2">2e</xref>); the phallosoma is elliptic; the phallobase is shown as in Fig. <xref ref-type="fig" rid="F2">2f</xref>; the endosoma is shown in Fig. <xref ref-type="fig" rid="F2">2g–i</xref>, the vesical seminal duct (gonopore) extends to the apical part of the vesica.</p><fig id="F1" position="float" orientation="portrait"><object-id xmlns:xlink="http://www.w3.org/1999/xlink" content-type="doi" xlink:type="simple">10.3897/zookeys.1210.125457.figure1</object-id><object-id xmlns:xlink="http://www.w3.org/1999/xlink" content-type="arpha" xlink:type="simple">6D59290C-BB21-53C6-B90B-A0D8AD88B5DC</object-id><label>Figure 1.</label><caption><p><tp:taxon-name><tp:taxon-name-part taxon-name-part-type="genus" reg="Brancucciana">Brancucciana</tp:taxon-name-part> (<tp:taxon-name-part taxon-name-part-type="subgenus" reg="Rubriascopus">Rubriascopus</tp:taxon-name-part>) <tp:taxon-name-part taxon-name-part-type="species" reg="orientalis">orientalis</tp:taxon-name-part></tp:taxon-name> Stehlík &amp; Jindra, 2008, habitus <bold>a, b</bold> female <bold>c, d</bold> male <bold>a, c</bold> dorsal view <bold>b, d</bold> ventral view.</p></caption><graphic xmlns:xlink="http://www.w3.org/1999/xlink" xlink:href="zookeys-1210-273_article-125457__-g001.jpg" position="float" orientation="portrait" xlink:type="simple" id="oo_1121635.jpg"><uri content-type="original_file" xlink:type="simple">https://binary.pensoft.net/fig/1121635</uri></graphic></fig><fig id="F2" position="float" orientation="portrait"><object-id xmlns:xlink="http://www.w3.org/1999/xlink" content-type="doi" xlink:type="simple">10.3897/zookeys.1210.125457.figure2</object-id><object-id xmlns:xlink="http://www.w3.org/1999/xlink" content-type="arpha" xlink:type="simple">75CA3912-9685-5AA4-908A-8F5913D1B25D</object-id><label>Figure 2.</label><caption><p><tp:taxon-name><tp:taxon-name-part taxon-name-part-type="genus" reg="Brancucciana">Brancucciana</tp:taxon-name-part> (<tp:taxon-name-part taxon-name-part-type="subgenus" reg="Rubriascopus">Rubriascopus</tp:taxon-name-part>) <tp:taxon-name-part taxon-name-part-type="species" reg="orientalis">orientalis</tp:taxon-name-part></tp:taxon-name> Stehlík &amp; Jindra, 2008, male external genitalia <bold>a, b</bold> pygophore <bold>c, d</bold> cuplike sclerite of pygophore <bold>e</bold> paramere <bold>f</bold> phallobase <bold>g–i</bold> phallosoma <bold>c, h</bold> dorsal view <bold>a, d, i</bold> lateral view <bold>b, g</bold> ventral view.</p></caption><graphic xmlns:xlink="http://www.w3.org/1999/xlink" xlink:href="zookeys-1210-273_article-125457__-g002.jpg" position="float" orientation="portrait" xlink:type="simple" id="oo_1121636.jpg"><uri content-type="original_file" xlink:type="simple">https://binary.pensoft.net/fig/1121636</uri></graphic></fig></tp:treatment-sec><tp:treatment-sec sec-type="description" id="SECID0EWNAE"><title>Measurements</title><p>[male (<italic>n</italic> = 1) / female (<italic>n</italic> = 1), in mm]. Body length 9.88 / 11.66; maximal width of abdomen 4.13 / 4.70. Head length 1.30 / 1.70; Head width 1.78 / 1.94; length of synthlipsis 0.97 / 1.30; length of antennal segments I–IV = 1.27 / 1.46, 1.36 / 1.62, 0.91 / 0.97, 1.82 / 1.78; length of labial segments I–IV = 1.13 / 1.16, 1.30 / 1.30, 1.13 / 1.13, 1.13 / 0.97; length of pronotum 3.29 / 3.56; width of pronotum 3.40 / 3.73; length of anterior pronotal lobe 0.81 / 0.81; length of posterior pronotal lobe 1.13 / 1.30; length of scutellum 1.13 / 1.62; length of hemelytron 7.45 / 8.42.</p></tp:treatment-sec><tp:treatment-sec sec-type="material" id="SECID0EAOAE"><title>Material examined.</title><p>2 males, 1 female, China, Guangxi, Longzhou, Nonggang, 2021-VI-14, by light, Ping Zhao &amp; Yingqi Liu leg., deposited in <named-content xmlns:xlink="http://www.w3.org/1999/xlink" content-type="dwc:institutional_code" xlink:title="Entomological Museum of China Agricultural University" xlink:href="http://grbio.org/institution/china-agricultural-university" xlink:type="simple">CAU</named-content>; 1 female, China, Hainan, Dongfang city, Guangyin road, 2023-VI-28, Jianyun Wang leg., deposited in <named-content xmlns:xlink="http://www.w3.org/1999/xlink" content-type="dwc:institutional_code" xlink:title="Entomological Museum of China Agricultural University" xlink:href="http://grbio.org/institution/china-agricultural-university" xlink:type="simple">CAU</named-content>.</p></tp:treatment-sec><tp:treatment-sec sec-type="distribution" id="SECID0EOOAE"><title>Distribution.</title><p>China [Guangxi (Longzhou), Hainan]; Indonesia, Philippines (<xref ref-type="bibr" rid="B22">Stehlík and Jindra 2008</xref>). New record from China</p></tp:treatment-sec><tp:treatment-sec sec-type="biology" id="SECID0EYOAE"><title>Biology.</title><p><tp:taxon-name><tp:taxon-name-part taxon-name-part-type="genus" reg="Brancucciana">B.</tp:taxon-name-part> (<tp:taxon-name-part taxon-name-part-type="subgenus" reg="Rubriascopus">R.</tp:taxon-name-part>) <tp:taxon-name-part taxon-name-part-type="species" reg="orientalis">orientalis</tp:taxon-name-part></tp:taxon-name> demonstrates positive phototaxis when exposed to artificial light sources during nocturnal periods.</p></tp:treatment-sec><ref-list><ref id="B2"><mixed-citation xmlns:xlink="http://www.w3.org/1999/xlink" xlink:type="simple"><person-group><name name-style="western"><surname>Aukema</surname><given-names>B</given-names></name><name name-style="western"><surname>Rieger</surname><given-names>C</given-names></name><name name-style="western"><surname>Rabitsch</surname><given-names>W</given-names></name></person-group> (<year>2013</year>) Catalogue of the <tp:taxon-name><tp:taxon-name-part taxon-name-part-type="suborder">Heteroptera</tp:taxon-name-part></tp:taxon-name> of the Palaearctic Region. Volume 6. Supplement. The Netherlands Entomological Society, Amsterdam, xxiv + 629 pp.</mixed-citation></ref><ref id="B20"><mixed-citation xmlns:xlink="http://www.w3.org/1999/xlink" xlink:type="simple"><person-group><name name-style="western"><surname>Stehlík</surname><given-names>JL</given-names></name><name name-style="western"><surname>Jindra</surname><given-names>Z</given-names></name></person-group> (<year>2006a</year>) <article-title>A revision of the genus <italic><tp:taxon-name><tp:taxon-name-part taxon-name-part-type="genus">Ascopocoris</tp:taxon-name-part></tp:taxon-name></italic> Stehlík et Kerzhner, 1999 (<tp:taxon-name><tp:taxon-name-part taxon-name-part-type="family">Pyrrhocoridae</tp:taxon-name-part></tp:taxon-name>, <tp:taxon-name><tp:taxon-name-part taxon-name-part-type="suborder">Heteroptera</tp:taxon-name-part></tp:taxon-name>). Acta Musei Moraviae.</article-title><source>Scientiae Biologicae (Brno)</source><volume>91</volume>: <fpage>61</fpage>–<lpage>68</lpage>.</mixed-citation></ref><ref id="B22"><mixed-citation xmlns:xlink="http://www.w3.org/1999/xlink" xlink:type="simple"><person-group><name name-style="western"><surname>Stehlík</surname><given-names>JL</given-names></name><name name-style="western"><surname>Jindra</surname><given-names>Z</given-names></name></person-group> (<year>2008</year>) <article-title>New taxa of the <tp:taxon-name><tp:taxon-name-part taxon-name-part-type="family">Largidae</tp:taxon-name-part></tp:taxon-name> and <tp:taxon-name><tp:taxon-name-part taxon-name-part-type="family">Pyrrhocoridae</tp:taxon-name-part></tp:taxon-name> (<tp:taxon-name><tp:taxon-name-part taxon-name-part-type="order">Hemiptera</tp:taxon-name-part></tp:taxon-name>: <tp:taxon-name><tp:taxon-name-part taxon-name-part-type="suborder">Heteroptera</tp:taxon-name-part></tp:taxon-name>) from the Oriental Region.</article-title><source>Acta Entomologica Musei Nationalis Pragae</source><volume>48</volume>(<issue>2</issue>): <fpage>611</fpage>–<lpage>648</lpage>. <ext-link xlink:href="https://www.aemnp.eu/data/article-1202/1183-48_2_611.pdf" ext-link-type="uri" xlink:type="simple">https://www.aemnp.eu/data/article-1202/1183-48_2_611.pdf</ext-link></mixed-citation></ref></ref-list></tp:taxon-treatment>
