# Supplementary material for: ﻿One new species and two new records of Pyrrhocoridae (Hemiptera, Heteroptera) from China
Source: Zookeys. 2024 Aug 27;1210:273–86. doi: 10.3897/zookeys.1210.125457 (PMC11372291; doi:10.3897/zookeys.1210.125457)
Supplement: XML Treatment for Dindymus [file zookeys.1210.125457-treatment3.xml]

<!DOCTYPE tp:taxon-treatment
  PUBLIC "-//TaxonX//DTD Taxonomic Treatment Publishing DTD v0 20100105//EN" "tax-treatment-NSO.dtd">
<tp:taxon-treatment xmlns:tp="http://www.plazi.org/taxpub"><tp:treatment-meta><kwd-group><label>Taxon classification</label><kwd>
              <named-content content-type="kingdom">Animalia</named-content>
            </kwd><kwd>
              <named-content content-type="order">Hemiptera</named-content>
            </kwd><kwd>
              <named-content content-type="family">Pyrrhocoridae</named-content>
            </kwd></kwd-group><mixed-citation publication-type="journal"><person-group><name><surname>Zhao</surname><given-names>Ping</given-names></name><name><surname>Ou</surname><given-names>Minmin</given-names></name><name><surname>Cao</surname><given-names>Liangming</given-names></name><name><surname>Liu</surname><given-names>Huaiyu</given-names></name><name><surname>Wang</surname><given-names>Jianyun</given-names></name></person-group><article-title>﻿One new species and two new records of <tp:taxon-name><tp:taxon-name-part taxon-name-part-type="family">Pyrrhocoridae</tp:taxon-name-part></tp:taxon-name> (<tp:taxon-name><tp:taxon-name-part taxon-name-part-type="order">Hemiptera</tp:taxon-name-part></tp:taxon-name>, <tp:taxon-name><tp:taxon-name-part taxon-name-part-type="suborder">Heteroptera</tp:taxon-name-part></tp:taxon-name>) from China</article-title><source>Zookeys</source><day>27</day><month>08</month><year>2024</year><volume>1210</volume><fpage>273</fpage><lpage>286</lpage><pub-id pub-id-type="doi">10.3897/zookeys.1210.125457</pub-id></mixed-citation></tp:treatment-meta><tp:nomenclature><label>﻿Genus</label><tp:taxon-name>
            <object-id xmlns:xlink="http://www.w3.org/1999/xlink" content-type="arpha" xlink:type="simple">DF6DFDD0-A1BC-5374-93A7-0B99B988B6F7</object-id>
            <tp:taxon-name-part taxon-name-part-type="genus" reg="Dindymus">Dindymus</tp:taxon-name-part>
          </tp:taxon-name><tp:taxon-authority>Stål, 1861</tp:taxon-authority><tp:nomenclature-citation-list><tp:nomenclature-citation><tp:taxon-name>
                <tp:taxon-name-part taxon-name-part-type="genus" reg="Dindymus">Dindymus</tp:taxon-name-part>
              </tp:taxon-name><comment>Stål, 1861: 196; <xref ref-type="bibr" rid="B9">Liu 1981a</xref>: 228; <xref ref-type="bibr" rid="B12">Rédei et al. 2009</xref>: 23. Type species by subsequent designation (<xref ref-type="bibr" rid="B4">Distant 1903</xref>: 110): <tp:taxon-name><tp:taxon-name-part taxon-name-part-type="genus" reg="Dysdercus">Dysdercus</tp:taxon-name-part><tp:taxon-name-part taxon-name-part-type="species" reg="thoracicus">thoracicus</tp:taxon-name-part></tp:taxon-name> Stål, 1855 (= <tp:taxon-name><tp:taxon-name-part taxon-name-part-type="genus" reg="Pyrrhocoris">Pyrrhocoris</tp:taxon-name-part><tp:taxon-name-part taxon-name-part-type="species" reg="bicolor">bicolor</tp:taxon-name-part></tp:taxon-name> Herrich-Schäffer, 1840).</comment></tp:nomenclature-citation></tp:nomenclature-citation-list></tp:nomenclature><tp:treatment-sec sec-type="description" id="SECID0EXRAE"><title>Generic character.</title><p>Body medium-sized, smooth. Head triangular, vertex bulged, posterior lobe of head quickly constricted into the neck, head not wider than anterior pronotal lobe, apical part of head slightly declined downward; first antennal segment longest, fourth separately longer than second and third segment, second slightly longer than third; eyes sessile, protruded laterally; apical part of labium usually extending beyond base of abdomen, first labial segment slightly thickened. Pronotum trapezoidal, lateral pronotal margins strongly reflexed. Inter-segmental sutures of third to fifth abdominal segments moderately curved laterally.</p></tp:treatment-sec><tp:treatment-sec sec-type="distribution" id="SECID0E3RAE"><title>Distribution.</title><p>Oriental and Australian region.</p></tp:treatment-sec><tp:treatment-sec sec-type="remarks" id="SECID0EBSAE"><title>Remark.</title><p>There are six species of the genus <italic><tp:taxon-name><tp:taxon-name-part taxon-name-part-type="genus" reg="Dindymus">Dindymus</tp:taxon-name-part></tp:taxon-name></italic> reported from China prior to this study. <italic><tp:taxon-name><tp:taxon-name-part taxon-name-part-type="genus" reg="Dindymus">Dindymus</tp:taxon-name-part><tp:taxon-name-part taxon-name-part-type="species" reg="brevis">brevis</tp:taxon-name-part></tp:taxon-name></italic> Blöte, 1931 was reported in Taiwan Province (<xref ref-type="bibr" rid="B12">Rédei et al. 2009</xref>), <italic><tp:taxon-name><tp:taxon-name-part taxon-name-part-type="genus" reg="Dindymus">D.</tp:taxon-name-part><tp:taxon-name-part taxon-name-part-type="species" reg="medogensis">medogensis</tp:taxon-name-part></tp:taxon-name></italic> Liu, 1981 was reported from Xizang Autonomous Region (<xref ref-type="bibr" rid="B10">Liu 1981b</xref>), <tp:taxon-name><tp:taxon-name-part taxon-name-part-type="genus" reg="Dindymus">D.</tp:taxon-name-part> (<tp:taxon-name-part taxon-name-part-type="subgenus" reg="Dindymus">Dindymus</tp:taxon-name-part>) <tp:taxon-name-part taxon-name-part-type="species" reg="chinensis">chinensis</tp:taxon-name-part></tp:taxon-name> Stehlík &amp; Jindra, 2006 was described based on materials from Hubei Province (<xref ref-type="bibr" rid="B21">Stehlík and Jindra 2006b</xref>), <italic><tp:taxon-name><tp:taxon-name-part taxon-name-part-type="genus" reg="Dindymus">D.</tp:taxon-name-part><tp:taxon-name-part taxon-name-part-type="species" reg="lanius">lanius</tp:taxon-name-part></tp:taxon-name></italic> Stål, 1863, <italic><tp:taxon-name><tp:taxon-name-part taxon-name-part-type="genus" reg="Dindymus">D.</tp:taxon-name-part><tp:taxon-name-part taxon-name-part-type="species" reg="rubiginosus">rubiginosus</tp:taxon-name-part></tp:taxon-name></italic> (Fabricius, 1787), and <italic><tp:taxon-name><tp:taxon-name-part taxon-name-part-type="genus" reg="Dindymus">D.</tp:taxon-name-part><tp:taxon-name-part taxon-name-part-type="species" reg="sanguineus">sanguineus</tp:taxon-name-part></tp:taxon-name></italic> (Fabricius, 1794) in China are widespread species in continental areas of Oriental region. Herein, we found seventh species from Yunnan Province of China, reported below.</p></tp:treatment-sec><ref-list><ref id="B9"><mixed-citation xmlns:xlink="http://www.w3.org/1999/xlink" xlink:type="simple"><person-group><name name-style="western"><surname>Liu</surname><given-names>SL</given-names></name></person-group> (<year>1981a</year>) <article-title>Family <tp:taxon-name><tp:taxon-name-part taxon-name-part-type="family">Pyrrhocoridae</tp:taxon-name-part></tp:taxon-name>.</article-title> In: <person-group><name name-style="western"><surname>Hsiao</surname><given-names>TY</given-names></name><name name-style="western"><surname>Ren</surname><given-names>SZ</given-names></name><name name-style="western"><surname>Zheng</surname><given-names>LY</given-names></name><name name-style="western"><surname>Jin</surname><given-names>HL</given-names></name><name name-style="western"><surname>Zou</surname><given-names>HG</given-names></name><name name-style="western"><surname>Liu</surname><given-names>SL</given-names></name></person-group> (<role>Eds</role>) <issue-title>A handbook for the determination of the Chinese Hemiptera–Heteroptera.</issue-title><source>Vol. II. Science Press, Beijing</source>, <fpage>222</fpage>–<lpage>235</lpage>. [pls 28–31] [in Chinese, English summary]</mixed-citation></ref><ref id="B12"><mixed-citation xmlns:xlink="http://www.w3.org/1999/xlink" xlink:type="simple"><person-group><name name-style="western"><surname>Rédei</surname><given-names>D</given-names></name><name name-style="western"><surname>Tsai</surname><given-names>JF</given-names></name><name name-style="western"><surname>Yang</surname><given-names>MM</given-names></name></person-group> (<year>2009</year>) <source>Heteropteran Fauna of Taiwan: Cotton Stainers and Relatives (<tp:taxon-name><tp:taxon-name-part taxon-name-part-type="order">Hemiptera</tp:taxon-name-part></tp:taxon-name>: <tp:taxon-name><tp:taxon-name-part taxon-name-part-type="suborder">Heteroptera</tp:taxon-name-part></tp:taxon-name>: <tp:taxon-name><tp:taxon-name-part taxon-name-part-type="superfamily">Pyrrhocoroidea</tp:taxon-name-part></tp:taxon-name>).</source><publisher-name>National Chung Hsing University</publisher-name>, <publisher-loc>Taibei</publisher-loc>, <size units="page">52 pp</size>.</mixed-citation></ref><ref id="B4"><mixed-citation xmlns:xlink="http://www.w3.org/1999/xlink" xlink:type="simple"><person-group><name name-style="western"><surname>Distant</surname><given-names>WL</given-names></name></person-group> (<year>1903</year>) <tp:taxon-name><tp:taxon-name-part taxon-name-part-type="order">Rhynchota</tp:taxon-name-part></tp:taxon-name>. – Vol. II. (<tp:taxon-name><tp:taxon-name-part taxon-name-part-type="suborder">Heteroptera</tp:taxon-name-part></tp:taxon-name>). In: Blanford WT (Eds) The fauna of British India including Ceylon and Burma. Taylor and Francis, London, xvii + 503 pp. [Published in two parts: pp. 1–242 (December 1903, incl. <tp:taxon-name><tp:taxon-name-part taxon-name-part-type="superfamily">Pyrrhocoroidea</tp:taxon-name-part></tp:taxon-name>), pp. 243–503 (April 1904)]. <ext-link xlink:href="10.1080/00222930408562466" ext-link-type="doi" xlink:type="simple">https://doi.org/10.1080/00222930408562466</ext-link></mixed-citation></ref><ref id="B10"><mixed-citation xmlns:xlink="http://www.w3.org/1999/xlink" xlink:type="simple"><person-group><name name-style="western"><surname>Liu</surname><given-names>SL</given-names></name></person-group> (<year>1981b</year>) <article-title>Family <tp:taxon-name><tp:taxon-name-part taxon-name-part-type="family">Pyrrhocoridae</tp:taxon-name-part></tp:taxon-name>.</article-title> In: <person-group><name name-style="western"><surname>The Qinghai-Xizang Plateau Comprehensive Expedition Team of the Chinese Academy of Sciences</surname><given-names/></name></person-group> (<role>Eds</role>) <issue-title>Insects of Xizang Vol.</issue-title><source>I. Science Press, Beijing</source>, <fpage>167</fpage>–<lpage>169</lpage>. [in Chinese]</mixed-citation></ref><ref id="B21"><mixed-citation xmlns:xlink="http://www.w3.org/1999/xlink" xlink:type="simple"><person-group><name name-style="western"><surname>Stehlík</surname><given-names>JL</given-names></name><name name-style="western"><surname>Jindra</surname><given-names>Z</given-names></name></person-group> (<year>2006b</year>) <article-title>Five new species of the genus <italic><tp:taxon-name><tp:taxon-name-part taxon-name-part-type="genus">Dindymus</tp:taxon-name-part></tp:taxon-name></italic> (<tp:taxon-name><tp:taxon-name-part taxon-name-part-type="suborder">Heteroptera</tp:taxon-name-part></tp:taxon-name>: <tp:taxon-name><tp:taxon-name-part taxon-name-part-type="family">Pyrrhocoridae</tp:taxon-name-part></tp:taxon-name>).</article-title><source>Acta Entomologica Musei Nationalis Pragae</source><volume>46</volume>: <fpage>21</fpage>–<lpage>30</lpage>. <ext-link xlink:href="https://www.aemnp.eu/data/article-1117/1098-46_0_21.pdf" ext-link-type="uri" xlink:type="simple">https://www.aemnp.eu/data/article-1117/1098-46_0_21.pdf</ext-link></mixed-citation></ref></ref-list></tp:taxon-treatment>
