# Supplementary material for: ﻿One new species and two new records of Pyrrhocoridae (Hemiptera, Heteroptera) from China
Source: Zookeys. 2024 Aug 27;1210:273–86. doi: 10.3897/zookeys.1210.125457 (PMC11372291; doi:10.3897/zookeys.1210.125457)
Supplement: XML Treatment for Dindymus albonotum [file zookeys.1210.125457-treatment4.xml]

<!DOCTYPE tp:taxon-treatment
  PUBLIC "-//TaxonX//DTD Taxonomic Treatment Publishing DTD v0 20100105//EN" "tax-treatment-NSO.dtd">
<tp:taxon-treatment xmlns:tp="http://www.plazi.org/taxpub"><tp:treatment-meta><kwd-group><label>Taxon classification</label><kwd>
              <named-content content-type="kingdom">Animalia</named-content>
            </kwd><kwd>
              <named-content content-type="order">Hemiptera</named-content>
            </kwd><kwd>
              <named-content content-type="family">Pyrrhocoridae</named-content>
            </kwd></kwd-group><mixed-citation publication-type="journal"><person-group><name><surname>Zhao</surname><given-names>Ping</given-names></name><name><surname>Ou</surname><given-names>Minmin</given-names></name><name><surname>Cao</surname><given-names>Liangming</given-names></name><name><surname>Liu</surname><given-names>Huaiyu</given-names></name><name><surname>Wang</surname><given-names>Jianyun</given-names></name></person-group><article-title>﻿One new species and two new records of <tp:taxon-name><tp:taxon-name-part taxon-name-part-type="family">Pyrrhocoridae</tp:taxon-name-part></tp:taxon-name> (<tp:taxon-name><tp:taxon-name-part taxon-name-part-type="order">Hemiptera</tp:taxon-name-part></tp:taxon-name>, <tp:taxon-name><tp:taxon-name-part taxon-name-part-type="suborder">Heteroptera</tp:taxon-name-part></tp:taxon-name>) from China</article-title><source>Zookeys</source><day>27</day><month>08</month><year>2024</year><volume>1210</volume><fpage>273</fpage><lpage>286</lpage><pub-id pub-id-type="doi">10.3897/zookeys.1210.125457</pub-id></mixed-citation></tp:treatment-meta><tp:nomenclature><label>﻿</label><tp:taxon-name>
            <object-id xmlns:xlink="http://www.w3.org/1999/xlink" content-type="arpha" xlink:type="simple">B8F8627A-2BE3-55BA-8492-8BA071F0CE7D</object-id>
            <tp:taxon-name-part taxon-name-part-type="genus" reg="Dindymus">Dindymus</tp:taxon-name-part>
            <tp:taxon-name-part taxon-name-part-type="species" reg="albonotum">albonotum</tp:taxon-name-part>
            <object-id xmlns:xlink="http://www.w3.org/1999/xlink" content-type="zoobank" xlink:type="simple">https://zoobank.org/489A818E-C49C-404B-8C65-C2B5C7CFD463</object-id>
          </tp:taxon-name><tp:taxon-authority>Zhao &amp; Cao</tp:taxon-authority><tp:taxon-status xmlns:xlink="http://www.w3.org/1999/xlink" xlink:type="simple">sp. nov.</tp:taxon-status><xref ref-type="fig" rid="F3">Fig. 3 Chinese common name: 黄胸光红蝽</xref></tp:nomenclature><tp:treatment-sec sec-type="diagnosis" id="SECID0ET5AE"><title>Diagnosis.</title><p>The new species, from Yunnan, China, is similar in body shape and coloration to <italic><tp:taxon-name><tp:taxon-name-part taxon-name-part-type="genus" reg="Dindymus">Dindymus</tp:taxon-name-part><tp:taxon-name-part taxon-name-part-type="species" reg="brevis">brevis</tp:taxon-name-part></tp:taxon-name></italic> Blöte, 1931, which is distributed in Taiwan, China. However, for <italic><tp:taxon-name><tp:taxon-name-part taxon-name-part-type="genus" reg="Dindymus">D.</tp:taxon-name-part><tp:taxon-name-part taxon-name-part-type="species" reg="albonotum">albonotum</tp:taxon-name-part></tp:taxon-name></italic> sp. nov, the posterior lobe of pronotum is milk-white to yellowish white; the fore-wing membrane is golden yellow, semitransparent, and its posterior part has scattered black markings; the abdominal sterna are black, except for the milk-white posterior margin of fifth segment, and sixth and seventh segments (Fig. <xref ref-type="fig" rid="F3">3a, b</xref>). In <italic><tp:taxon-name><tp:taxon-name-part taxon-name-part-type="genus" reg="Dindymus">D.</tp:taxon-name-part><tp:taxon-name-part taxon-name-part-type="species" reg="brevis">brevis</tp:taxon-name-part></tp:taxon-name></italic>, the pronotum is completely red, the membrane of fore wing is golden yellow, with a large black round spot; the sternum of abdomen is white except the basal part is black, and the apical part is red (<xref ref-type="bibr" rid="B12">Rédei et al. 2009</xref>).</p><fig id="F3" position="float" orientation="portrait"><object-id xmlns:xlink="http://www.w3.org/1999/xlink" content-type="doi" xlink:type="simple">10.3897/zookeys.1210.125457.figure3</object-id><object-id xmlns:xlink="http://www.w3.org/1999/xlink" content-type="arpha" xlink:type="simple">ABE36032-09DD-507E-B26E-DBCC29285111</object-id><label>Figure 3.</label><caption><p>Holotype of <italic><tp:taxon-name><tp:taxon-name-part taxon-name-part-type="genus" reg="Dindymus">Dindymus</tp:taxon-name-part><tp:taxon-name-part taxon-name-part-type="species" reg="albonotum">albonotum</tp:taxon-name-part></tp:taxon-name></italic> Zhao &amp; Cao, sp. nov., female, habitus <bold>a</bold> dorsal view; <bold>b</bold> ventral view.</p></caption><graphic xmlns:xlink="http://www.w3.org/1999/xlink" xlink:href="zookeys-1210-273_article-125457__-g003.jpg" position="float" orientation="portrait" xlink:type="simple" id="oo_1121637.jpg"><uri content-type="original_file" xlink:type="simple">https://binary.pensoft.net/fig/1121637</uri></graphic></fig><p>The new species also resembles <tp:taxon-name><tp:taxon-name-part taxon-name-part-type="genus" reg="Dindymus">Dindymus</tp:taxon-name-part> (<tp:taxon-name-part taxon-name-part-type="subgenus" reg="Dindymus">Dindymus</tp:taxon-name-part>) <tp:taxon-name-part taxon-name-part-type="species" reg="flavinotum">flavinotum</tp:taxon-name-part></tp:taxon-name> Stehlík, 2013 in the following characters: the posterior pronotal lobe is milk-white, and the membrane of fore wing is golden yellow and with fewer black markings; the legs are black, with apices of the femora and bases of the tibiae red; the second to fifth abdominal sternites are black; the sixth and seventh are white. In <italic><tp:taxon-name><tp:taxon-name-part taxon-name-part-type="genus" reg="Dindymus">D.</tp:taxon-name-part><tp:taxon-name-part taxon-name-part-type="species" reg="flavinotum">flavinotum</tp:taxon-name-part></tp:taxon-name></italic>, the legs are completely black, and the abdominal sternites are red (except black basal parts) (<xref ref-type="bibr" rid="B19">Stehlík 2013</xref>).</p></tp:treatment-sec><tp:treatment-sec sec-type="type species" id="SECID0E5BAG"><title>Type species.</title><p><bold><italic>Holotype</italic></bold>, female, China, Yunnan, Puer, 2022-VI, Zhang Guirong leg., deposited in <named-content xmlns:xlink="http://www.w3.org/1999/xlink" content-type="dwc:institutional_code" xlink:title="Entomological Museum of China Agricultural University" xlink:href="http://grbio.org/institution/china-agricultural-university" xlink:type="simple">CAU</named-content>.</p></tp:treatment-sec><tp:treatment-sec sec-type="description" id="SECID0ENCAG"><title>Description.</title><p><bold><italic>Coloration</italic>.</bold> Body red with black and milk-white markings. Antennae black, basal part of first segment red; labium blackish brown, first segment red; posterior pronotal lobe milk white; pleura and sterna of thorax black, posterior margin of pleura and posterior margin of acetabula milk white; leg black, apical part of femora and basal part of tibiae red; abdomen black, posterior margin of fifth sternum of abdomen, sixth and seventh abdominal sternites milk white.</p><p><bold><italic>Structure</italic>.</bold> Body oval. Pronotum and fore wing widened transversely. Head length subequal to width, eyes laterally protruded; anterior and posterior lobe of pronotum gibbose; anterior margin of pronotum not wider than head, and subequal to 1/2 of distance between lateral pronotal angles. Posterior margin of anterior pronotal lobe convex anteriorly; posterior pronotal lobe sparsely punctured. Costal margin of corium laterally dilated and smooth, corium (except costal margin) and clavus densely punctured.</p></tp:treatment-sec><tp:treatment-sec sec-type="description" id="SECID0E6CAG"><title>Measurements</title><p>[female (<italic>n</italic> = 1), in mm]. Body length 14.78; maximal width of abdomen 7.13. Head length 2.78; head width 2.61; length of synthlipsis 1.39; length of antennal segments I–IV = 4.35, 2.61, 1.91, 3.48; length of labial segments I–IV = 2.52, 2.52, 2.09, 1.22; length of pronotum 2.86; width of pronotum 4.96; length of anterior pronotal lobe 1.22; length of posterior pronotal lobe 1.74; length of scutellum 2.73 length of hemelytron 12.17.</p></tp:treatment-sec><tp:treatment-sec sec-type="etymology" id="SECID0EHDAG"><title>Etymology.</title><p>The specific name alludes to the yellow posterior lobe of pronotum of the new species. The Latin noun <italic><tp:taxon-name><tp:taxon-name-part taxon-name-part-type="genus" reg="Dindymus"/><tp:taxon-name-part taxon-name-part-type="species" reg="albonotum">albonotum</tp:taxon-name-part></tp:taxon-name></italic> means “yellowish-white thorax”.</p></tp:treatment-sec><tp:treatment-sec sec-type="distribution" id="SECID0EXDAG"><title>Distribution.</title><p>China [Yunnan (Puer)].</p></tp:treatment-sec><tp:treatment-sec sec-type="biology" id="SECID0E3DAG"><title>Biology.</title><p>The specimen was collected from the forest near Wanmu tea garden, in Puer, Yunnan, China.</p></tp:treatment-sec><ref-list><ref id="B12"><mixed-citation xmlns:xlink="http://www.w3.org/1999/xlink" xlink:type="simple"><person-group><name name-style="western"><surname>Rédei</surname><given-names>D</given-names></name><name name-style="western"><surname>Tsai</surname><given-names>JF</given-names></name><name name-style="western"><surname>Yang</surname><given-names>MM</given-names></name></person-group> (<year>2009</year>) <source>Heteropteran Fauna of Taiwan: Cotton Stainers and Relatives (<tp:taxon-name><tp:taxon-name-part taxon-name-part-type="order">Hemiptera</tp:taxon-name-part></tp:taxon-name>: <tp:taxon-name><tp:taxon-name-part taxon-name-part-type="suborder">Heteroptera</tp:taxon-name-part></tp:taxon-name>: <tp:taxon-name><tp:taxon-name-part taxon-name-part-type="superfamily">Pyrrhocoroidea</tp:taxon-name-part></tp:taxon-name>).</source><publisher-name>National Chung Hsing University</publisher-name>, <publisher-loc>Taibei</publisher-loc>, <size units="page">52 pp</size>.</mixed-citation></ref><ref id="B19"><mixed-citation xmlns:xlink="http://www.w3.org/1999/xlink" xlink:type="simple"><person-group><name name-style="western"><surname>Stehlík</surname><given-names>JL</given-names></name></person-group> (<year>2013</year>) <article-title>A description of four new species of <italic><tp:taxon-name><tp:taxon-name-part taxon-name-part-type="genus">Dindymus</tp:taxon-name-part></tp:taxon-name></italic> (<tp:taxon-name><tp:taxon-name-part taxon-name-part-type="order">Hemiptera</tp:taxon-name-part></tp:taxon-name>: <tp:taxon-name><tp:taxon-name-part taxon-name-part-type="suborder">Heteroptera</tp:taxon-name-part></tp:taxon-name>: <tp:taxon-name><tp:taxon-name-part taxon-name-part-type="family">Pyrrhocoridae</tp:taxon-name-part></tp:taxon-name>) from south-eastern Asia. Acta Musei Moraviae.</article-title><source>Scientiae Biologicae (Brno)</source><volume>98</volume>(<issue>1</issue>): <fpage>41</fpage>–<lpage>51</lpage>.</mixed-citation></ref></ref-list></tp:taxon-treatment>
