# Supplementary material for: ﻿One new species and two new records of Pyrrhocoridae (Hemiptera, Heteroptera) from China
Source: Zookeys. 2024 Aug 27;1210:273–86. doi: 10.3897/zookeys.1210.125457 (PMC11372291; doi:10.3897/zookeys.1210.125457)
Supplement: XML Treatment for Euscopus [file zookeys.1210.125457-treatment5.xml]

<!DOCTYPE tp:taxon-treatment
  PUBLIC "-//TaxonX//DTD Taxonomic Treatment Publishing DTD v0 20100105//EN" "tax-treatment-NSO.dtd">
<tp:taxon-treatment xmlns:tp="http://www.plazi.org/taxpub"><tp:treatment-meta><kwd-group><label>Taxon classification</label><kwd>
              <named-content content-type="kingdom">Animalia</named-content>
            </kwd><kwd>
              <named-content content-type="order">Hemiptera</named-content>
            </kwd><kwd>
              <named-content content-type="family">Pyrrhocoridae</named-content>
            </kwd></kwd-group><mixed-citation publication-type="journal"><person-group><name><surname>Zhao</surname><given-names>Ping</given-names></name><name><surname>Ou</surname><given-names>Minmin</given-names></name><name><surname>Cao</surname><given-names>Liangming</given-names></name><name><surname>Liu</surname><given-names>Huaiyu</given-names></name><name><surname>Wang</surname><given-names>Jianyun</given-names></name></person-group><article-title>﻿One new species and two new records of <tp:taxon-name><tp:taxon-name-part taxon-name-part-type="family">Pyrrhocoridae</tp:taxon-name-part></tp:taxon-name> (<tp:taxon-name><tp:taxon-name-part taxon-name-part-type="order">Hemiptera</tp:taxon-name-part></tp:taxon-name>, <tp:taxon-name><tp:taxon-name-part taxon-name-part-type="suborder">Heteroptera</tp:taxon-name-part></tp:taxon-name>) from China</article-title><source>Zookeys</source><day>27</day><month>08</month><year>2024</year><volume>1210</volume><fpage>273</fpage><lpage>286</lpage><pub-id pub-id-type="doi">10.3897/zookeys.1210.125457</pub-id></mixed-citation></tp:treatment-meta><tp:nomenclature><label>﻿Genus</label><tp:taxon-name>
            <object-id xmlns:xlink="http://www.w3.org/1999/xlink" content-type="arpha" xlink:type="simple">0A55F02B-5DD8-564B-815E-2898AADB7721</object-id>
            <tp:taxon-name-part taxon-name-part-type="genus" reg="Euscopus">Euscopus</tp:taxon-name-part>
          </tp:taxon-name><tp:taxon-authority>Stål, 1870</tp:taxon-authority><tp:nomenclature-citation-list><tp:nomenclature-citation><tp:taxon-name>
                <tp:taxon-name-part taxon-name-part-type="genus" reg="Euscopus">Euscopus</tp:taxon-name-part>
              </tp:taxon-name><comment>Stål, 1870: 102: <xref ref-type="bibr" rid="B4">Distant 1903</xref>: 105; <xref ref-type="bibr" rid="B9">Liu 1981a</xref>: 231. Type species by monotypy: <tp:taxon-name><tp:taxon-name-part taxon-name-part-type="genus" reg="Euscopus">Euscopus</tp:taxon-name-part><tp:taxon-name-part taxon-name-part-type="species" reg="rufipes">rufipes</tp:taxon-name-part></tp:taxon-name> Stål, 1870.</comment></tp:nomenclature-citation></tp:nomenclature-citation-list></tp:nomenclature><tp:treatment-sec sec-type="description" id="SECID0E5FAG"><title>Generic character.</title><p>Body oblique and covered with dense, short setae. Head length approximately equal to width, its apical part downward declining, slightly bulging at top, head width approximately equal to width of anterior pronotal lobe; labium extending to or over coxae of the middle leg, first segment not longer than head; antennae slightly thicker and shorter, first segment longest, second to fourth segments approximately equal in length; pronotum wider than long, lateral margin slightly upward upturned, transversal constriction obviously continuous. Costal margin of corium of the fore wing nearly straight; fore femora slightly thickened, subapical part of the ventral surface with two or three small spines; intersegmental sulcus of the fourth and fifth segments of abdominal sterna obviously bent forward, not straight to its lateral margin.</p></tp:treatment-sec><tp:treatment-sec sec-type="remarks" id="SECID0EDGAG"><title>Remark.</title><p>A total of 16 species are currently recognized worldwide (<xref ref-type="bibr" rid="B24">Zhao et al. 2022</xref>), with four species reported in China. A new record species is reported from China in this paper.</p></tp:treatment-sec><tp:treatment-sec sec-type="distribution" id="SECID0ENGAG"><title>Distribution.</title><p>Oriental region.</p></tp:treatment-sec><ref-list><ref id="B4"><mixed-citation xmlns:xlink="http://www.w3.org/1999/xlink" xlink:type="simple"><person-group><name name-style="western"><surname>Distant</surname><given-names>WL</given-names></name></person-group> (<year>1903</year>) <tp:taxon-name><tp:taxon-name-part taxon-name-part-type="order">Rhynchota</tp:taxon-name-part></tp:taxon-name>. – Vol. II. (<tp:taxon-name><tp:taxon-name-part taxon-name-part-type="suborder">Heteroptera</tp:taxon-name-part></tp:taxon-name>). In: Blanford WT (Eds) The fauna of British India including Ceylon and Burma. Taylor and Francis, London, xvii + 503 pp. [Published in two parts: pp. 1–242 (December 1903, incl. <tp:taxon-name><tp:taxon-name-part taxon-name-part-type="superfamily">Pyrrhocoroidea</tp:taxon-name-part></tp:taxon-name>), pp. 243–503 (April 1904)]. <ext-link xlink:href="10.1080/00222930408562466" ext-link-type="doi" xlink:type="simple">https://doi.org/10.1080/00222930408562466</ext-link></mixed-citation></ref><ref id="B9"><mixed-citation xmlns:xlink="http://www.w3.org/1999/xlink" xlink:type="simple"><person-group><name name-style="western"><surname>Liu</surname><given-names>SL</given-names></name></person-group> (<year>1981a</year>) <article-title>Family <tp:taxon-name><tp:taxon-name-part taxon-name-part-type="family">Pyrrhocoridae</tp:taxon-name-part></tp:taxon-name>.</article-title> In: <person-group><name name-style="western"><surname>Hsiao</surname><given-names>TY</given-names></name><name name-style="western"><surname>Ren</surname><given-names>SZ</given-names></name><name name-style="western"><surname>Zheng</surname><given-names>LY</given-names></name><name name-style="western"><surname>Jin</surname><given-names>HL</given-names></name><name name-style="western"><surname>Zou</surname><given-names>HG</given-names></name><name name-style="western"><surname>Liu</surname><given-names>SL</given-names></name></person-group> (<role>Eds</role>) <issue-title>A handbook for the determination of the Chinese Hemiptera–Heteroptera.</issue-title><source>Vol. II. Science Press, Beijing</source>, <fpage>222</fpage>–<lpage>235</lpage>. [pls 28–31] [in Chinese, English summary]</mixed-citation></ref><ref id="B24"><mixed-citation xmlns:xlink="http://www.w3.org/1999/xlink" xlink:type="simple"><person-group><name name-style="western"><surname>Zhao</surname><given-names>P</given-names></name><name name-style="western"><surname>Cao</surname><given-names>LM</given-names></name><name name-style="western"><surname>Long</surname><given-names>LZ</given-names></name></person-group> (<year>2022</year>) <source>Taxonomic study of the Superfamily <tp:taxon-name><tp:taxon-name-part taxon-name-part-type="superfamily">Pyrrhocoroidea</tp:taxon-name-part></tp:taxon-name> (<tp:taxon-name><tp:taxon-name-part taxon-name-part-type="order">Hemiptera</tp:taxon-name-part></tp:taxon-name>: <tp:taxon-name><tp:taxon-name-part taxon-name-part-type="suborder">Heteroptera</tp:taxon-name-part></tp:taxon-name>) in China.</source><publisher-name>China Forestry Publishing House</publisher-name>, <publisher-loc>Beijing</publisher-loc>, <size units="page">272 pp</size>.</mixed-citation></ref></ref-list></tp:taxon-treatment>
