# Supplementary material for: ﻿One new species and two new records of Pyrrhocoridae (Hemiptera, Heteroptera) from China
Source: Zookeys. 2024 Aug 27;1210:273–86. doi: 10.3897/zookeys.1210.125457 (PMC11372291; doi:10.3897/zookeys.1210.125457)
Supplement: XML Treatment for Euscopus robustus [file zookeys.1210.125457-treatment6.xml]

<!DOCTYPE tp:taxon-treatment
  PUBLIC "-//TaxonX//DTD Taxonomic Treatment Publishing DTD v0 20100105//EN" "tax-treatment-NSO.dtd">
<tp:taxon-treatment xmlns:tp="http://www.plazi.org/taxpub"><tp:treatment-meta><kwd-group><label>Taxon classification</label><kwd>
              <named-content content-type="kingdom">Animalia</named-content>
            </kwd><kwd>
              <named-content content-type="order">Hemiptera</named-content>
            </kwd><kwd>
              <named-content content-type="family">Pyrrhocoridae</named-content>
            </kwd></kwd-group><mixed-citation publication-type="journal"><person-group><name><surname>Zhao</surname><given-names>Ping</given-names></name><name><surname>Ou</surname><given-names>Minmin</given-names></name><name><surname>Cao</surname><given-names>Liangming</given-names></name><name><surname>Liu</surname><given-names>Huaiyu</given-names></name><name><surname>Wang</surname><given-names>Jianyun</given-names></name></person-group><article-title>﻿One new species and two new records of <tp:taxon-name><tp:taxon-name-part taxon-name-part-type="family">Pyrrhocoridae</tp:taxon-name-part></tp:taxon-name> (<tp:taxon-name><tp:taxon-name-part taxon-name-part-type="order">Hemiptera</tp:taxon-name-part></tp:taxon-name>, <tp:taxon-name><tp:taxon-name-part taxon-name-part-type="suborder">Heteroptera</tp:taxon-name-part></tp:taxon-name>) from China</article-title><source>Zookeys</source><day>27</day><month>08</month><year>2024</year><volume>1210</volume><fpage>273</fpage><lpage>286</lpage><pub-id pub-id-type="doi">10.3897/zookeys.1210.125457</pub-id></mixed-citation></tp:treatment-meta><tp:nomenclature><label>﻿</label><tp:taxon-name>
            <object-id xmlns:xlink="http://www.w3.org/1999/xlink" content-type="arpha" xlink:type="simple">8D610684-BB8D-5157-8C0E-64BB57CAB052</object-id>
            <tp:taxon-name-part taxon-name-part-type="genus" reg="Euscopus">Euscopus</tp:taxon-name-part>
            <tp:taxon-name-part taxon-name-part-type="species" reg="robustus">robustus</tp:taxon-name-part>
          </tp:taxon-name><tp:taxon-authority>Stehlík, 2005</tp:taxon-authority><xref ref-type="fig" rid="F4">Figs 4</xref><xref ref-type="fig" rid="F5">, 5 Chinese common name: 黑锐红蝽</xref><tp:nomenclature-citation-list><tp:nomenclature-citation><tp:taxon-name>
                <tp:taxon-name-part taxon-name-part-type="genus" reg="Euscopus">Euscopus</tp:taxon-name-part>
                <tp:taxon-name-part taxon-name-part-type="species" reg="robustus">robustus</tp:taxon-name-part>
              </tp:taxon-name><comment>Stehlík, 2005: 157.</comment></tp:nomenclature-citation></tp:nomenclature-citation-list></tp:nomenclature><tp:treatment-sec sec-type="diagnosis" id="SECID0EGOAG"><title>Diagnosis.</title><p>The species is similar to <italic><tp:taxon-name><tp:taxon-name-part taxon-name-part-type="genus" reg="Euscopus">Euscopus</tp:taxon-name-part><tp:taxon-name-part taxon-name-part-type="species" reg="fuscus">fuscus</tp:taxon-name-part></tp:taxon-name></italic> Hsiao, 1964 in body shape and coloration. However, the species reported here lacks the yellow to red posterior margin on the pronotum, and the body is nearly parallel-sided (in <italic><tp:taxon-name><tp:taxon-name-part taxon-name-part-type="genus" reg="Euscopus">E.</tp:taxon-name-part><tp:taxon-name-part taxon-name-part-type="species" reg="fuscus">fuscus</tp:taxon-name-part></tp:taxon-name></italic>, the posterior margin of pronotum is yellowish brown, and the body is oblong-elliptical).</p></tp:treatment-sec><tp:treatment-sec sec-type="redescription" id="SECID0ECPAG"><title>Redescription.</title><p><bold><italic>Coloration</italic>.</bold> Body dorsally black, ventrally reddish brown. Head, thorax, scutellum, and legs black; lateral margin of pronotum, costal margin of corium yellow to red; antennae black, basal half of fourth white (Fig. <xref ref-type="fig" rid="F4">4</xref>).</p><p><bold><italic>Structure</italic>.</bold> Body clothed with procumbent short setae. Posterior pronotal lobe, clavus, corium, rim of callus of anterior pronotal lobe, scutellum punctate. Body oblong, nearly parallel-sided (Fig. <xref ref-type="fig" rid="F4">4</xref>). Head subangular, compound eyes laterally produced, apical part of head forward and downward sloping; frons bulged; clypeus thickened and longer than paraclypei; first antennal segment longest, second sub-equal to fourth in length, third shortest; first to third labial segments nearly equal in length, fourth shortest, first and fourth thickened. Pronotum slightly gibbous, lateral pronotal margin moderately wide and reflexed; anterior pronotal lobe subequal to in length posterior lobe. Profemora ventrally in apical half with several minute denticles, middle part with a large spine. Third and fourth abdominal sternites with four round black spots, and two sides of each abdominal sternum with two black spots.</p><fig id="F4" position="float" orientation="portrait"><object-id xmlns:xlink="http://www.w3.org/1999/xlink" content-type="doi" xlink:type="simple">10.3897/zookeys.1210.125457.figure4</object-id><object-id xmlns:xlink="http://www.w3.org/1999/xlink" content-type="arpha" xlink:type="simple">21B9C113-CAB7-5DA2-AFC9-3DC25AC17DF8</object-id><label>Figure 4.</label><caption><p><italic><tp:taxon-name><tp:taxon-name-part taxon-name-part-type="genus" reg="Euscopus">Euscopus</tp:taxon-name-part><tp:taxon-name-part taxon-name-part-type="species" reg="robustus">robustus</tp:taxon-name-part></tp:taxon-name></italic> Stehlík, 2005, habitus <bold>a, b</bold> male <bold>c, d</bold> female <bold>a, c</bold> dorsal view <bold>b, d</bold> ventral view.</p></caption><graphic xmlns:xlink="http://www.w3.org/1999/xlink" xlink:href="zookeys-1210-273_article-125457__-g004.jpg" position="float" orientation="portrait" xlink:type="simple" id="oo_1121638.jpg"><uri content-type="original_file" xlink:type="simple">https://binary.pensoft.net/fig/1121638</uri></graphic></fig></tp:treatment-sec><tp:treatment-sec sec-type="Male genitalia" id="SECID0E3QAG"><title>Male genitalia.</title><p>Pygophore gibbous, posterior margin concaved medially, posterior rim infolding and distinctly sloping into genital chamber, and forming an internal cuplike sclerite of pygophore, its apical margin straight (Fig. <xref ref-type="fig" rid="F5">5a–c</xref>); parameres short and thick, middle part with many oblique setae, apical part with a hook-shaped process (Fig. <xref ref-type="fig" rid="F5">5d</xref>); phallosoma shown in Fig. <xref ref-type="fig" rid="F5">5e–g, a</xref> pair of dorsal conjunctival appendages long horn-shaped.</p><fig id="F5" position="float" orientation="portrait"><object-id xmlns:xlink="http://www.w3.org/1999/xlink" content-type="doi" xlink:type="simple">10.3897/zookeys.1210.125457.figure5</object-id><object-id xmlns:xlink="http://www.w3.org/1999/xlink" content-type="arpha" xlink:type="simple">B547CC09-85AD-533C-A6A8-DAFE9F5F7579</object-id><label>Figure 5.</label><caption><p><italic><tp:taxon-name><tp:taxon-name-part taxon-name-part-type="genus" reg="Euscopus">Euscopus</tp:taxon-name-part><tp:taxon-name-part taxon-name-part-type="species" reg="robustus">robustus</tp:taxon-name-part></tp:taxon-name></italic> Stehlík, 2005, male external genitalia <bold>a–c</bold> pygophore <bold>d</bold> paramere <bold>e–g</bold> phallus <bold>a, e</bold> dorsal view <bold>b, f</bold> lateral view <bold>g</bold> ventral view <bold>c</bold> caudal view.</p></caption><graphic xmlns:xlink="http://www.w3.org/1999/xlink" xlink:href="zookeys-1210-273_article-125457__-g005.jpg" position="float" orientation="portrait" xlink:type="simple" id="oo_1121639.jpg"><uri content-type="original_file" xlink:type="simple">https://binary.pensoft.net/fig/1121639</uri></graphic></fig></tp:treatment-sec><tp:treatment-sec sec-type="description" id="SECID0EUSAG"><title>Measurements</title><p>[male (<italic>n</italic> = 1) / female (<italic>n</italic> = 1), in mm]. Body length 9.56 / 11.04; maximal width of abdomen 3.74 / 4.00. Head length 1.22 / 1.48; Head width 1.74 / 1.74; length of synthlipsis 0.87 / 0.96; length of antennal segments I–IV= 2.00 / 2.26, 1.22 / 1.30, 0.87 / 0.87, 1.30/1.30; length of labial segments I–IV = 0.78 / 0.78, 0.78 / 0.87, 0.70 / 0.87, 0.43 / 0.43; length of pronotum 1.74 / 2.26; width of pronotum 3.22 / 3.65; length of anterior pronotal lobe 0.70 / 0.70; length of posterior pronotal lobe 1.04 / 1.39; length of scutellum 1.30 / 1.22; length of hemelytron 6.96 / 8.00.</p></tp:treatment-sec><tp:treatment-sec sec-type="material" id="SECID0E5SAG"><title>Material examined.</title><p>1 male, 1 female, China, Guangxi, Nonggang National Nature Reserve, Ningming, Huashan, Ping Zhao, Zhuo Chen &amp; Yingqi Liu leg., 2022-VII-11, collected by using a light trap, deposited in <named-content xmlns:xlink="http://www.w3.org/1999/xlink" content-type="dwc:institutional_code" xlink:title="Entomological Museum of China Agricultural University" xlink:href="http://grbio.org/institution/china-agricultural-university" xlink:type="simple">CAU</named-content>.</p></tp:treatment-sec><tp:treatment-sec sec-type="distribution" id="SECID0EITAG"><title>Distribution.</title><p>China [Guangxi(Nonggang)]; Laos. New record from China</p></tp:treatment-sec><tp:treatment-sec sec-type="biology" id="SECID0ENTAG"><title>Biology.</title><p><italic><tp:taxon-name><tp:taxon-name-part taxon-name-part-type="genus" reg="Euscopus">Euscopus</tp:taxon-name-part><tp:taxon-name-part taxon-name-part-type="species" reg="robustus">robustus</tp:taxon-name-part></tp:taxon-name></italic> exhibits positive phototaxis when exposed to artificial light sources during nocturnal periods.</p></tp:treatment-sec></tp:taxon-treatment>
